# Supplementary material for: Virtual Reality-Based Cognitive and Physical Interventions in Cognitive Impairment: A Network Meta-Analysis of Immersion Level Effects
Source: Behav Sci (Basel). 2025 Nov 22;15(12):1610. doi: 10.3390/bs15121610 (PMC12730044; doi:10.3390/bs15121610)
Supplement: Supplementary file 1 [file behavsci-15-01610-s001.zip]

Archive with 4 entries (4 files):
- Supplement PRISMA checklist.pdf
- Supplement Search strategy.pdf
- Supplementary figure.pdf
- Supplementary table.pdf
